# Supplementary material for: Comparison of Bioelectrical Impedance Analysis (BIA)-Derived Parameters in Healthy Volunteers and Critically Ill Patients
Source: Life (Basel). 2023 Dec 23;14(1):27. doi: 10.3390/life14010027 (PMC10821189; doi:10.3390/life14010027)
Supplement: Supplementary file 1 [file life-14-00027-s001.zip]

Archive with 1 entries (1 files):
- life-2354255-supplementary.pdf
